# Supplementary material for: Assessment of a Size-Based Method for Enriching Circulating Tumour Cells in Colorectal Cancer
Source: Cancers (Basel). 2022 Jul 15;14(14):3446. doi: 10.3390/cancers14143446 (PMC9319975; doi:10.3390/cancers14143446)
Supplement: Supplementary file 1 [file cancers-14-03446-s001.zip]

Archive with 1 entries (1 files):
- cancers-1775537-supplementary.pdf
